# Supplementary material for: Silver Dendritic Gels with Luminescence and Aggregation-Induced Emission Effect
Source: Gels. 2024 Apr 24;10(5):291. doi: 10.3390/gels10050291 (PMC11120864; doi:10.3390/gels10050291)
Supplement: Supplementary file 1 [file gels-10-00291-s001.zip]

Archive with 1 entries (1 files):
- gels-2952908-supplementary.pdf
